# Supplementary material for: Biosynthesis of cannabigerol and cannabigerolic acid: the gateways to further cannabinoid production
Source: Synth Biol (Oxf). 2023 May 27;8(1):ysad010. doi: 10.1093/synbio/ysad010 (PMC10263468; doi:10.1093/synbio/ysad010)
Supplement: ysad010_Supp [file ysad010_supp.zip]

Archive with 1 entries (1 files):
- suppl_data/SI_Scrutton_SYNBIO-2023-004_180523.docx
